# Supplementary material for: Relationship between β-Carotene Accumulation and Geranylgeranyl Pyrophosphate Synthase in Different Species of Dunaliella
Source: Plants (Basel). 2021 Dec 22;11(1):27. doi: 10.3390/plants11010027 (PMC8747272; doi:10.3390/plants11010027)
Supplement: Supplementary file 1 [file plants-11-00027-s001.zip]

Archive with 1 entries (1 files):
- plants-1512631-supplementary.pdf
